# Supplementary material for: Duocarmycin SA Reduces Proliferation and Increases Apoptosis in Acute Myeloid Leukemia Cells In Vitro
Source: Int J Mol Sci. 2024 Apr 14;25(8):4342. doi: 10.3390/ijms25084342 (PMC11050052; doi:10.3390/ijms25084342)
Supplement: Supplementary file 1 [file ijms-25-04342-s001.zip]

Archive with 1 entries (1 files):
- ijms-2909214-supplementary.pdf
